# Supplementary material for: Normative data in resting and maximum heart rates and a prediction equation for young Tunisian soccer players: a cross-sectional study
Source: EXCLI J. 2023 Jul 17;22:670–80. doi: 10.17179/excli2023-6215 (PMC10450209; doi:10.17179/excli2023-6215)
Supplement: Supplementary data [file EXCLI-22-670-s-001.xlsx]

## Sheet: Raw data
Supplementary Table 1: Raw data of anonymized 801 Tunisian adolescent soccer players
Abbreviations: TR, trainability; BMI, body mass index; BF, body fat; MHR, maximum heart rate; RHR, resting heart rate
Subject No.	Decimal Age, years	TR, years	Height, cm	Weight, kg	BMI, kg.m²	BF, %	MHR, bpm	RHR, bpm
1	11	1.99	1.4	32	16.33	8.1	213	74
2	11	2.07	1.37	30	15.98	9.5	212	64
3	11	1.99	1.42	33	16.37	10.2	207	79
4	11.01	1.98	1.47	45	20.82	13.9	204	84
5	11.02	2.18	1.49	48.5	21.85	14.8	201	77
6	11.03	2.25	1.38	31	16.28	9	201	70
7	11.03	2.61	1.54	44	18.55	11.8	213	73
8	11.06	2.56	1.42	38.5	19.09	15.2	201	68
9	11.08	2.77	1.46	32	15.01	6.5	217	72
10	11.08	2.21	1.39	34	17.6	9.6	218	66
11	11.08	2.2	1.33	29.5	16.68	11.8	203	82
12	11.09	2.4	1.41	46	23.14	7.6	216	77
13	11.09	2.12	1.48	32	14.61	16.2	206	71
14	11.1	2.06	1.5	45	20	13.8	209	65
15	11.11	1.94	1.39	32	16.56	8.3	207	81
16	11.12	2.24	1.44	48.8	23.53	11.5	210	68
17	11.12	2.15	1.49	37	16.67	16.1	205	79
18	11.13	2.25	1.33	38	21.48	14.2	201	70
19	11.13	2.16	1.34	35	19.49	12.5	214	63
20	11.14	2.08	1.41	31	15.59	8.9	210	66
21	11.15	2.22	1.43	43.7	21.37	15	200	74
22	11.16	2.15	1.39	40	20.7	9.3	206	75
23	11.16	2.15	1.27	28	17.36	13.6	210	75
24	11.17	2.52	1.34	34.5	19.21	13.2	201	62
25	11.18	1.76	1.4	26	13.27	6.9	216	81
26	11.19	2.3	1.46	44.09	20.64	14.5	212	76
27	11.2	2.32	1.43	38.2	18.68	11.2	202	63
28	11.2	2.11	1.55	41.33	17.28	12.5	215	74
29	11.21	2.36	1.4	39	19.9	13.4	202	78
30	11.23	2.2	1.42	37.5	18.6	12.2	199	81
31	11.24	1.9	1.58	52.3	20.95	13.4	214	73
32	11.24	2.55	1.48	48.7	22.23	13.1	217	79
33	11.25	2.42	1.51	40.5	17.76	12.9	205	77
34	11.26	2.43	1.42	40	19.84	12.6	208	76
35	11.26	2.33	1.42	43	21.33	16.3	200	74
36	11.28	2.43	1.43	34	16.63	8.7	205	69
37	11.28	2.48	1.47	48	22.21	15	203	74
38	11.3	2.44	1.55	38.7	16.01	7.1	206	73
39	11.3	2.4	1.35	28	15.36	7.3	216	81
40	11.32	2.55	1.48	42.05	19.31	11.8	210	75
41	11.33	2.72	1.42	41	20.33	13.4	209	77
42	11.34	2.42	1.34	27	15.04	7.6	208	63
43	11.38	2.74	1.39	37	19.15	14.6	202	80
44	11.39	2.27	1.39	31	16.04	8.9	208	82
45	11.4	2.4	1.48	41	18.72	12.5	218	69
46	11.41	2.52	1.39	30	15.53	8.3	217	76
47	11.41	2.59	1.41	35	17.6	11.7	209	72
48	11.43	2.56	1.42	43	21.33	16.3	200	76
49	11.45	2.56	1.55	47	19.56	7.7	212	84
50	11.45	2.7	1.38	28	14.7	12.3	212	72
51	11.46	2.61	1.51	35	15.35	6.6	215	67
52	11.46	2.84	1.49	41.34	18.55	11.1	209	78
53	11.48	2.41	1.55	43.4	18.06	13.2	217	66
54	11.49	2.56	1.39	37	19.15	12.6	197	70
55	11.49	2.61	1.51	40	17.54	11.5	208	72
56	11.49	2.73	1.45	46.25	21.94	15.6	214	75
57	11.5	2.62	1.44	44.3	21.36	15.3	208	72
58	11.51	2.59	1.38	34.1	17.91	10.3	206	79
59	11.53	2.56	1.4	36	18.37	11.8	203	64
60	11.54	2.73	1.45	47	22.35	16.8	199	74
61	11.54	2.62	1.29	39	23.44	15.2	200	66
62	11.56	2.71	1.5	41.4	18.4	11.7	210	75
63	11.57	2.62	1.41	30	15.09	8.3	215	62
64	11.58	2.77	1.61	38	14.66	8.7	219	71
65	11.59	2.71	1.4	36	18.37	9.8	201	65
66	11.59	2.52	1.47	36	16.66	11.5	210	76
67	11.59	2.62	1.49	47.2	21.26	13.2	198	78
68	11.62	2.87	1.52	38.1	16.57	8.7	207	81
69	11.62	2.72	1.51	39.78	17.35	9.3	209	72
70	11.64	2.68	1.39	40.5	20.96	13.3	203	75
71	11.65	3	1.51	49.2	21.58	12.2	205	72
72	11.65	2.82	1.37	42.9	22.86	14.4	202	67
73	11.65	2.94	1.39	37.5	19.41	17.1	202	67
74	11.66	3.25	1.47	35	16.2	7.9	207	69
75	11.66	2.7	1.34	39	21.72	15	214	80
76	11.67	2.79	1.41	41.6	20.92	14.1	200	79
77	11.68	2.61	1.41	44	22.13	15	201	71
78	11.69	2.96	1.39	40.8	21.12	15.5	200	71
79	11.73	2.79	1.38	39.6	20.79	10.7	208	77
80	11.73	3.16	1.38	39.5	20.74	14.4	207	66
81	11.73	2.89	1.43	36	17.6	15.3	209	76
82	11.74	2.91	1.45	35	16.65	8.8	212	70
83	11.74	2.79	1.47	42.54	19.69	13.9	211	80
84	11.75	2.58	1.42	33	16.37	9.1	210	76
85	11.76	2.92	1.57	53	21.5	14	213	62
86	11.78	2.94	1.46	32	15.01	6.5	212	65
87	11.81	2.79	1.6	48.7	19.02	13	206	82
88	11.83	2.72	1.39	44	22.77	14.6	213	68
89	11.84	2.68	1.49	42.5	19.14	10.2	199	79
90	11.87	2.96	1.36	40.14	21.56	14.6	206	74
91	11.88	2.93	1.44	41	19.77	11	202	70
92	11.89	3.36	1.37	38.5	20.51	11.4	205	78
93	11.89	3.15	1.42	37.99	18.72	12.2	208	72
94	11.91	2.93	1.52	48	20.78	11	214	64
95	11.91	2.84	1.44	35	16.88	14.5	217	69
96	11.93	2.91	1.45	50	23.78	14.9	197	74
97	11.93	3.26	1.6	32.1	22.54	15	218	71
98	11.94	3.02	1.39	41.7	21.58	14.3	206	65
99	12	2.87	1.41	33.5	16.85	7.9	217	73
100	12	2.87	1.48	36	16.44	11.1	210	73
101	12	3.09	1.44	34	16.4	9.9	211	78
102	12	2.96	1.4	31.4	16.02	10.3	205	62
103	12	3.12	1.44	35	16.88	10.7	211	73
104	12.01	3.06	1.47	48	22.21	14	184	81
105	12.03	3.37	1.43	45.1	22.05	15	210	57
106	12.05	2.99	1.45	46.1	21.93	15.6	202	74
107	12.07	3.09	1.48	36.7	16.75	11.5	216	78
108	12.07	3.53	1.45	47.4	22.54	14.2	210	71
109	12.08	3.2	1.51	41	17.98	10.9	206	65
110	12.09	3.05	1.4	34.4	17.55	12.1	202	82
111	12.1	3.32	1.34	38.5	21.44	16.7	208	72
112	12.12	3.7	1.43	32.2	15.75	7.1	211	76
113	12.15	3.09	1.38	42.1	22.11	15.3	208	68
114	12.16	3.2	1.44	42.1	20.3	13	212	66
115	12.18	3.41	1.52	49	21.21	16.9	204	59
116	12.19	3.11	1.51	44.1	19.33	12.8	208	70
117	12.2	3.18	1.56	36.4	14.96	7	202	74
118	12.21	3.43	1.52	56.1	24.28	16.5	193	65
119	12.23	3.22	1.47	50.5	23.37	14.4	200	77
120	12.24	3.4	1.49	50.6	22.79	16.9	204	63
121	12.24	3.15	1.52	51.7	22.38	14.2	196	75
122	12.28	3.31	1.55	49	20.4	14.3	197	63
123	12.3	3.77	1.56	41.71	17.15	9.7	206	74
124	12.32	3.39	1.45	44.34	21.18	16.1	201	69
125	12.33	3.6	1.45	46.62	22.19	14.8	203	68
126	12.34	3.34	1.61	47.8	18.44	12.8	198	79
127	12.35	3.24	1.57	53.1	21.54	13.6	207	65
128	12.36	3.42	1.55	42.91	17.89	12.1	208	67
129	12.41	3.54	1.53	55.5	23.71	10.3	197	60
130	12.41	3.57	1.49	38	17.12	16.4	209	75
131	12.43	3.28	1.57	58	23.53	12.6	213	72
132	12.43	3.5	1.53	45.06	19.32	17	205	67
133	12.46	3.82	1.47	37.2	17.22	11.5	214	70
134	12.46	3.75	1.6	47.1	18.4	12.6	206	65
135	12.47	3.6	1.51	43.4	19.03	10.4	203	62
136	12.49	3.38	1.47	48.7	22.54	14.3	198	69
137	12.5	3.51	1.48	36	16.44	8.5	202	74
138	12.51	3.9	1.49	44.22	20.01	13.3	205	77
139	12.51	3.63	1.42	49.8	24.7	15.7	207	59
140	12.52	3.54	1.44	39.2	18.9	13.1	206	71
141	12.53	3.62	1.39	44	22.77	14.9	208	69
142	12.53	3.79	1.46	46.2	21.67	14.2	208	73
143	12.58	3.54	1.55	41	17.07	9.9	207	83
144	12.58	3.73	1.47	47	21.75	13.5	201	61
145	12.6	4.03	1.53	46.1	19.69	14	212	67
146	12.6	3.63	1.44	42.1	20.3	13.5	203	71
147	12.61	3.79	1.55	44.2	18.4	10.8	204	80
148	12.61	3.64	1.45	37.1	17.65	12.8	200	69
149	12.63	3.76	1.51	46.74	20.45	12.3	205	74
150	12.64	3.97	1.41	42.8	21.53	14.2	203	82
151	12.67	3.52	1.39	47.1	24.38	8.8	206	66
152	12.67	3.67	1.44	47.5	22.91	16.4	203	67
153	12.67	3.81	1.47	34.6	16.01	17.5	208	58
154	12.68	3.69	1.43	47.34	23.02	15	202	80
155	12.69	3.79	1.39	30.8	15.94	10.7	208	73
156	12.7	3.86	1.52	48.7	21.08	11.1	200	64
157	12.7	3.75	1.44	43.1	20.79	14.3	207	65
158	12.7	3.95	1.55	42.9	17.86	16.1	207	73
159	12.74	3.76	1.57	58.8	23.85	12.1	210	69
160	12.74	3.88	1.56	45	18.49	15.6	218	64
161	12.75	3.9	1.5	38	16.89	11.1	203	73
162	12.75	3.82	1.53	55	23.5	13.8	205	75
163	12.76	4.01	1.64	40.4	15.02	7	205	63
164	12.78	3.81	1.54	45.3	19	12.5	207	62
165	12.79	3.84	1.49	49	22.07	14.5	208	65
166	12.8	3.93	1.49	51.2	23.06	17.6	202	70
167	12.83	3.8	1.51	48.5	21.27	8.7	203	69
168	12.83	3.6	1.61	40.1	15.47	13.6	199	67
169	12.83	4.12	1.47	45.2	20.92	14.3	201	69
170	12.84	4.22	1.54	40.1	16.91	10	212	67
171	12.85	3.87	1.68	38.8	13.75	6.9	197	67
172	12.86	3.8	1.5	43.87	19.44	13.7	204	71
173	12.86	4.2	1.5	50.2	22.31	16.6	215	75
174	12.87	4.04	1.48	49	22.37	16.9	211	82
175	12.89	3.85	1.59	51.5	20.37	13	199	62
176	12.9	3.64	1.6	52.5	20.51	15.1	204	73
177	12.9	4.18	1.45	46.1	21.93	15.1	204	58
178	12.91	3.22	1.51	37	16.23	7.7	206	82
179	12.94	2.99	1.48	45.5	20.77	12.9	203	76
180	12.94	3.3	1.51	54	23.68	16.8	198	73
181	12.96	3.27	1.59	44.4	17.56	11.2	205	58
182	12.97	4.17	1.39	40.9	21.17	14.3	209	60
183	12.98	3.84	1.48	50.4	23.01	17.1	212	69
184	13	4.24	1.41	33	16.6	9.2	207	74
185	13	3.98	1.47	35	16.2	10.6	201	66
186	13.01	3.93	1.59	54.6	21.6	17.6	208	66
187	13.02	3.76	1.58	57.6	23.07	18.3	206	72
188	13.04	4.08	1.58	47.1	18.87	13.8	202	67
189	13.04	3.98	1.63	59.3	22.32	14	207	61
190	13.04	4.57	1.46	44.5	20.88	16.6	198	75
191	13.05	4.1	1.43	50.8	24.84	12.9	198	59
192	13.05	4	1.41	53.3	26.81	14.8	199	79
193	13.05	3.99	1.53	52.8	22.56	20.4	201	65
194	13.06	4.12	1.54	55.8	23.53	15.5	205	63
195	13.06	4.11	1.59	56.8	22.47	14.6	198	61
196	13.08	4.62	1.7	54.7	18.93	11.5	211	82
197	13.08	3.93	1.67	48.2	17.28	12	211	68
198	13.08	4.16	1.5	43	19.11	13.7	200	71
199	13.1	4.18	1.58	48	19.23	11.3	206	74
200	13.1	4.12	1.58	44.8	17.95	13.4	206	64
201	13.11	4.33	1.62	40.8	15.55	10	203	71
202	13.13	4.52	1.63	38.8	14.6	6.7	201	81
203	13.13	4.16	1.62	52.3	19.93	15	206	63
204	13.14	3.96	1.56	42.2	17.34	9.9	202	77
205	13.15	4.19	1.56	44.8	18.41	12.2	206	68
206	13.16	4.27	1.46	35	16.42	8.5	202	62
207	13.16	4.3	1.38	31	16.28	8.3	204	61
208	13.17	4.07	1.55	56	23.31	15.2	195	72
209	13.19	4.43	1.5	42.5	18.89	7.6	201	57
210	13.19	4.27	1.71	46.4	15.87	12.9	198	65
211	13.21	4.13	1.8	60.5	18.67	13	204	61
212	13.21	4.52	1.59	48.3	19.07	11.7	207	71
213	13.21	4.42	1.57	48.19	19.43	12	203	74
214	13.23	4.28	1.63	61.3	23.07	12.7	200	78
215	13.23	4.04	1.52	58	25.1	14.8	208	76
216	13.23	4.14	1.61	49.8	19.21	15	195	70
217	13.26	4.47	1.68	57	20.2	15.4	199	73
218	13.27	4.34	1.47	51.4	23.79	14.6	203	68
219	13.28	4.24	1.6	50.5	19.73	14.3	212	67
220	13.3	4.49	1.59	49.03	19.32	13.2	204	65
221	13.3	4.76	1.53	52.6	22.47	15.2	206	58
222	13.31	4.23	1.57	44.95	18.34	12	205	65
223	13.31	4.61	1.5	49.5	22	12.9	202	67
224	13.31	4.4	1.59	47	18.59	15.4	215	67
225	13.32	4.21	1.44	45.1	21.75	13	201	73
226	13.34	4.64	1.56	54.3	22.31	15.3	198	67
227	13.34	4.57	1.44	44.3	21.36	16.2	213	74
228	13.36	4.93	1.48	56.3	25.7	16.6	204	62
229	13.37	4.4	1.64	50.7	18.78	12.2	203	68
230	13.37	4.5	1.52	45.2	19.56	12.6	207	71
231	13.39	4.83	1.64	55.4	20.6	12.2	214	63
232	13.39	4.4	1.61	52.38	20.13	15.5	201	80
233	13.41	4.21	1.49	37	16.67	10.4	205	70
234	13.42	4.69	1.54	49.1	20.7	14	195	72
235	13.44	4.92	1.76	74.7	24.12	18.2	210	68
236	13.45	4.45	1.46	46.9	22	14.1	198	74
237	13.45	4.47	1.64	52.86	19.69	15.8	202	66
238	13.46	4.62	1.67	71.1	25.49	18.6	208	66
239	13.49	4.32	1.48	50.2	22.92	16.1	198	75
240	13.5	4.97	1.5	40	17.78	12.1	201	77
241	13.51	4.69	1.6	51.42	20.17	14.1	205	65
242	13.52	4.86	1.48	52.1	23.79	14.4	203	73
243	13.53	4.7	1.55	46.3	19.27	12.7	204	59
244	13.54	5.03	1.54	47.8	20.16	13.8	208	72
245	13.54	4.45	1.42	49.8	24.7	14.5	215	69
246	13.55	4.55	1.62	47.71	18.22	14.9	206	62
247	13.58	4.78	1.63	50.34	19.06	11.1	207	60
248	13.58	4.96	1.59	60.2	23.81	12.7	198	68
249	13.58	4.59	1.56	56.5	23.22	17.6	209	74
250	13.58	4.42	1.63	53.1	19.99	16.4	207	78
251	13.6	4.76	1.6	58.1	22.7	15.8	209	56
252	13.62	5.12	1.62	51.9	19.77	11.3	204	66
253	13.62	4.72	1.61	52.61	20.25	12.2	202	71
254	13.63	4.79	1.62	57.4	21.87	12.5	200	58
255	13.63	5.33	1.67	61.5	22.05	16.2	214	61
256	13.64	4.76	1.74	52.5	17.34	9.8	197	64
257	13.66	4.62	1.65	46.9	17.23	9.8	201	71
258	13.66	4.56	1.5	38	16.89	10.5	203	60
259	13.66	5.05	1.64	63.5	23.61	16.6	199	63
260	13.67	4.38	1.63	42.6	16.03	7.7	201	74
261	13.69	5.41	1.63	53.46	20.1	15.4	203	61
262	13.71	4.79	1.6	50.46	19.59	11.6	206	72
263	13.71	4.95	1.62	49.03	18.62	14	201	69
264	13.72	5.25	1.38	46.2	24.26	17.2	197	65
265	13.73	4.81	1.65	53.94	19.75	12.7	204	70
266	13.73	4.55	1.44	39.2	18.9	12	217	81
267	13.74	4.72	1.48	53.9	24.61	17.1	207	75
268	13.75	4.84	1.55	43	17.9	10	202	71
269	13.75	5.03	1.63	51	19.2	11.2	203	72
270	13.76	4.79	1.77	41.2	13.15	6.6	205	57
271	13.79	4.88	1.65	53.34	19.5	13.8	204	59
272	13.79	5.38	1.58	59.5	23.83	14.2	206	60
273	13.79	4.94	1.53	52	22.21	16.3	202	71
274	13.79	4.81	1.53	54	23.07	15.7	200	65
275	13.79	4.49	1.52	54.2	23.46	16.3	194	68
276	13.81	4.68	1.57	48.7	19.76	11.3	206	63
277	13.83	4.73	1.65	48.4	17.78	11.6	202	69
278	13.84	5.07	1.64	54.7	20.34	13.4	209	72
279	13.85	4.91	1.56	50.5	20.75	11.8	204	70
280	13.85	5.41	1.44	51	24.59	15.1	207	69
281	13.85	4.78	1.54	45.7	19.27	15	211	64
282	13.86	5.07	1.49	40.9	18.42	13.2	200	67
283	13.87	5.27	1.46	37	17.36	10.3	207	77
284	13.89	4.12	1.7	67.2	23.25	17.3	200	81
285	13.9	4.92	1.59	55.8	22.07	15.5	202	65
286	13.9	4.01	1.42	42.9	21.28	15.5	212	67
287	13.91	4.28	1.46	35	16.42	7.9	201	77
288	13.91	4.2	1.58	39	15.62	9.5	204	63
289	13.91	5.08	1.5	39	17.33	8.8	214	73
290	13.92	4.77	1.81	75.4	23.02	16	203	61
291	13.93	4.62	1.67	64.1	22.98	15.8	201	56
292	13.94	4.42	1.6	56	21.88	12.8	196	62
293	14	4.29	1.4	37	18.88	9.8	203	65
294	14	5	1.4	37	18.88	11.8	203	66
295	14	4.91	1.37	41	21.84	14.5	212	72
296	14	5.09	1.62	58.5	22.29	16.2	201	56
297	14	5.24	1.54	61.5	25.93	16.9	209	63
298	14.01	4.97	1.52	52	22.51	15.6	197	78
299	14.03	5.4	1.55	60.3	25.1	16	202	58
300	14.03	5.12	1.59	57.4	22.7	17.8	199	61
301	14.04	4.98	1.66	54.7	19.85	13.4	203	75
302	14.05	5.16	1.65	53.5	19.65	14.5	199	59
303	14.08	4.99	1.58	51.8	20.75	11.8	196	65
304	14.1	5.19	1.45	48.7	23.16	9	197	64
305	14.1	5.09	1.73	51.1	17.07	16.1	211	71
306	14.11	5.25	1.81	68.5	20.91	15.6	201	74
307	14.11	5.14	1.47	44.7	20.69	16.5	207	85
308	14.12	5.25	1.76	56.2	18.14	13.4	198	66
309	14.12	5.28	1.7	66.8	23.11	15.3	200	81
310	14.14	5.19	1.7	63.8	22.08	15.7	204	71
311	14.14	5.38	1.63	56.1	21.11	13.2	198	57
312	14.14	5.27	1.55	51.19	21.25	14.4	205	76
313	14.15	5.37	1.71	49.03	16.75	10.3	206	65
314	14.18	5.24	1.63	51.8	19.5	13.9	203	77
315	14.19	5.17	1.57	59.3	24.06	16.3	202	75
316	14.19	5.5	1.78	68	21.46	15.1	207	63
317	14.22	5.47	1.81	68.9	21.03	12.7	207	73
318	14.22	5.25	1.65	54.06	19.97	17.1	205	61
319	14.23	5.16	1.69	64	22.41	17.3	205	60
320	14.25	5.57	1.74	50.11	16.58	9.6	206	74
321	14.28	5.39	1.68	57.8	20.48	13.4	201	62
322	14.28	5.45	1.6	51.91	20.16	11.5	203	71
323	14.3	5.34	1.57	64.8	26.29	15.5	202	69
324	14.3	5.55	1.63	62.3	23.45	17.4	208	68
325	14.31	5.49	1.49	46.8	21.08	14.6	205	76
326	14.33	5.23	1.59	46	18.2	10.1	201	64
327	14.33	5.59	1.54	43	18.13	12.2	202	61
328	14.33	5.65	1.6	66	25.78	13.8	206	68
329	14.33	5.8	1.85	73.3	21.42	15.3	200	80
330	14.34	5.36	1.44	43.1	20.79	16.4	205	62
331	14.35	5.3	1.5	53.7	23.87	14.8	208	58
332	14.35	5.62	1.78	66.4	20.96	17.6	195	57
333	14.35	5.55	1.73	66	22.05	16.1	203	64
334	14.36	5.75	1.72	48.79	16.46	8.9	205	71
335	14.37	5.5	1.55	46.9	19.52	11.6	206	71
336	14.37	5.46	1.45	36.8	17.5	14.2	203	62
337	14.4	5.67	1.53	53.7	22.94	15.8	200	77
338	14.41	5.24	1.55	56	23.31	8.6	203	61
339	14.41	5.79	1.68	47.1	16.69	13.1	201	70
340	14.41	5.64	1.66	54.42	19.84	15.7	204	66
341	14.42	5.35	1.77	50.59	16.15	9.1	206	75
342	14.43	5.58	1.68	55.5	19.66	9.4	206	65
343	14.43	5.79	1.67	43.6	15.63	12	210	62
344	14.48	6.06	1.68	52.4	18.57	11.8	201	66
345	14.49	5.68	1.72	55.51	18.86	14.6	203	68
346	14.49	5.58	1.54	55.6	23.44	15.4	206	66
347	14.5	5.44	1.53	51.4	21.96	14.1	205	75
348	14.51	5.46	1.77	52.51	16.72	8.3	205	79
349	14.52	5.76	1.48	56.2	25.66	9.9	208	63
350	14.52	5.76	1.75	53.11	17.3	17.7	203	62
351	14.53	5.95	1.71	46.16	15.88	8	204	64
352	14.53	6.05	1.61	49.9	19.25	11.9	200	79
353	14.55	5.58	1.38	42.3	22.21	14	201	69
354	14.57	5.67	1.52	53.5	23.16	11	199	67
355	14.57	5.95	1.61	50.6	19.52	13.6	211	61
356	14.57	6.01	1.74	51.67	17	15.6	202	71
357	14.58	5.68	1.64	65	24.17	14.6	201	74
358	14.6	5.89	1.52	56.8	24.58	16.6	201	62
359	14.62	5.8	1.75	54.43	17.86	11.1	205	58
360	14.62	6.12	1.57	65	26.37	13.1	207	78
361	14.62	5.81	1.68	60.6	21.47	16.7	197	78
362	14.63	5.35	1.64	62.3	23.16	15.7	206	68
363	14.65	6	1.62	62	23.62	14.2	199	66
364	14.65	5.81	1.78	65.8	20.77	16.9	203	65
365	14.66	6.01	1.7	69.4	24.01	16.8	211	64
366	14.66	5.89	1.73	67.8	22.65	18	199	70
367	14.67	6.02	1.73	46.04	15.4	8.3	205	55
368	14.67	5.93	1.54	57.9	24.41	18.1	197	67
369	14.68	5.87	1.58	59	23.63	15	204	76
370	14.68	5.48	1.64	53.9	20.04	17.7	200	61
371	14.69	6.07	1.82	77	23.25	12.2	204	62
372	14.69	6.12	1.55	48.6	20.23	13.8	198	81
373	14.69	6.22	1.68	52.8	18.71	17.4	200	58
374	14.7	6	1.73	53.1	17.74	12	197	70
375	14.7	5.74	1.81	69.2	21.12	13.4	199	59
376	14.72	5.2	1.77	69.8	22.28	13.1	200	71
377	14.72	5.03	1.65	53	19.47	13.6	210	75
378	14.72	5.15	1.57	48.1	19.51	14.4	204	72
379	14.72	5.28	1.59	45.3	17.92	13.9	206	73
380	14.75	5.21	1.65	53.1	19.5	15.1	202	68
381	14.75	5.5	1.69	66.5	23.28	16.3	196	72
382	14.75	5.36	1.58	55	22.03	15.9	199	60
383	14.76	6.02	1.66	57.7	20.94	10.1	201	55
384	14.76	5.81	1.76	55.62	17.88	12.2	202	71
385	14.79	5.68	1.76	76.5	24.7	14.5	204	63
386	14.82	6.22	1.58	54.9	21.99	14.1	196	73
387	14.88	5.86	1.6	56.8	22.19	14.2	200	61
388	14.89	5.67	1.46	56.4	26.46	18.5	196	70
389	14.91	6.21	1.67	70	25.1	13.6	206	79
390	14.91	6.41	1.7	60	20.76	17.4	199	69
391	14.92	6.02	1.73	58.8	19.65	13.7	204	66
392	14.93	5.84	1.75	68.4	22.33	13.5	193	59
393	14.93	5.82	1.47	58.8	27.21	16.6	198	75
394	14.93	6.24	1.54	44.6	18.81	20.5	207	65
395	14.94	5.76	1.62	56.6	21.57	17	197	58
396	14.94	5.9	1.81	68.8	21	14.1	204	68
397	14.94	5.88	1.55	58.1	24.18	18.8	199	58
398	14.95	6.21	1.71	58.1	19.87	14.4	190	62
399	14.96	5.87	1.74	70	23.12	19.4	203	60
400	14.97	5.84	1.64	51.5	19.15	12.1	208	72
401	15	5.49	1.71	65	22.23	16.1	198	67
402	15	6	1.63	58.2	21.91	13.7	209	64
403	15.01	5.91	1.6	62.5	24.41	15.5	209	63
404	15.01	6.08	1.71	62.3	21.31	18.5	200	57
405	15.02	5.97	1.66	66.1	23.99	12.9	194	68
406	15.02	5.91	1.63	60.1	22.62	16.7	208	79
407	15.02	6.09	1.88	67.1	18.98	19.6	203	69
408	15.03	5.98	1.55	39.8	16.57	9.3	211	66
409	15.04	6.1	1.68	57.9	20.51	14.8	200	68
410	15.04	6.39	1.67	61.4	22.02	13.9	196	76
411	15.04	6.13	1.59	56.7	22.43	14.5	202	82
412	15.04	6.19	1.64	56.4	20.97	17.4	200	74
413	15.07	6.3	1.68	57.5	20.37	13.9	197	71
414	15.08	6.04	1.69	62.4	21.85	14.8	212	72
415	15.08	6.16	1.59	58	22.94	15.8	206	54
416	15.1	6.12	1.71	54.8	18.74	11.1	205	64
417	15.11	6.28	1.71	60.3	20.62	13.8	194	68
418	15.12	6.03	1.74	54.5	18	11.6	197	75
419	15.14	6.16	1.6	60.4	23.59	16.8	196	58
420	15.14	6.28	1.68	60.2	21.33	14.1	198	61
421	15.15	6.21	1.74	56.71	18.81	13.6	202	59
422	15.16	6.1	1.57	52	21.1	15.3	202	63
423	15.16	6.1	1.57	54	21.91	16.1	207	65
424	15.16	6.03	1.74	64	21.14	15.6	210	57
425	15.16	6.38	1.55	58	24.14	17.7	198	60
426	15.17	6.32	1.7	61.2	21.18	15.7	199	79
427	15.18	6.11	1.68	56.59	20	12.6	201	70
428	15.18	6.35	1.5	53.2	23.64	15.7	203	72
429	15.18	6.26	1.55	55.7	23.18	17.8	205	78
430	15.19	6.15	1.74	55.2	18.23	11.4	196	73
431	15.2	6.02	1.73	58.5	19.55	13.3	196	63
432	15.2	6.45	1.68	58.4	20.69	15.1	203	76
433	15.2	6.36	1.61	53.2	20.52	13.3	192	73
434	15.24	6.19	1.67	58.4	20.94	13.4	203	60
435	15.25	5.96	1.65	57.07	20.99	13.9	202	62
436	15.26	6.33	1.53	52.4	22.38	19.4	199	68
437	15.28	6.46	1.68	59.82	21.23	11	202	60
438	15.28	6.4	1.8	62.5	19.29	14.4	192	73
439	15.28	6.28	1.7	62.1	21.49	13.3	201	78
440	15.3	6.18	1.79	48.1	15.01	7.2	193	76
441	15.32	6.51	1.74	60.4	19.95	7	201	71
442	15.32	6.67	1.84	49.6	14.65	14.7	202	70
443	15.33	6.54	1.81	52.4	15.99	7.9	201	61
444	15.33	6.35	1.65	61	22.41	17.1	205	66
445	15.34	6.25	1.64	51.8	19.26	12.3	200	64
446	15.35	6.57	1.68	48.9	17.33	10.7	199	58
447	15.36	6.58	1.82	70.3	21.22	16.4	195	76
448	15.37	6.4	1.67	52.6	18.86	14.3	200	59
449	15.38	6.61	1.75	53.02	17.31	10.5	202	68
450	15.39	6.26	1.76	69	22.28	16.3	208	61
451	15.4	6.78	1.62	62.5	23.81	15.8	195	63
452	15.43	6.66	1.55	52	21.64	12.3	205	65
453	15.45	6.32	1.57	53.7	21.79	14.1	206	72
454	15.47	6.6	1.62	55.7	21.22	16.5	204	60
455	15.49	6.75	1.72	66.4	22.44	17.1	203	60
456	15.5	6.63	1.65	56.7	20.83	10.9	207	54
457	15.5	6.49	1.83	65	19.41	10.8	209	79
458	15.5	6.48	1.77	72.3	23.08	12.6	201	69
459	15.5	6.75	1.84	58.8	17.37	13	202	71
460	15.5	6.75	1.77	54.4	17.36	15.5	196	66
461	15.5	6.49	1.62	65.1	24.81	15.2	206	66
462	15.51	6.57	1.73	64.6	21.58	14.2	202	74
463	15.52	6.4	1.62	60.3	22.98	15.8	200	63
464	15.54	6.83	1.66	68.3	24.79	17.9	196	58
465	15.57	6.84	1.71	61.8	21.13	11.6	200	55
466	15.57	6.63	1.69	57.4	20.1	15.4	201	72
467	15.58	6.48	1.68	57.7	20.44	13.8	197	64
468	15.58	6.86	1.59	57	22.55	14.4	208	77
469	15.58	6.63	1.77	57.3	18.29	16.1	210	74
470	15.59	6.32	1.64	59.2	22.01	14	196	67
471	15.6	6.74	1.66	63.8	23.15	16.6	210	61
472	15.6	7.14	1.64	65.1	24.2	13.9	196	77
473	15.63	6.88	1.68	62.1	22	16	200	58
474	15.63	6.66	1.66	64	23.23	17.7	213	53
475	15.64	6.47	1.61	56.4	21.76	14.7	204	63
476	15.64	7.31	1.69	56.8	19.89	14.6	204	60
477	15.64	6.98	1.7	60.8	21.04	16.7	194	71
478	15.65	6.76	1.74	58.5	19.32	13.5	206	76
479	15.65	6.96	1.72	64.2	21.7	15.5	202	66
480	15.67	6.63	1.66	70	25.4	14.6	199	76
481	15.71	6.93	1.67	54.2	19.43	12.9	199	64
482	15.72	7.35	1.77	48.6	15.51	7	206	80
483	15.73	6.84	1.79	54.9	17.13	9.6	194	60
484	15.73	6.37	1.75	49.3	16.1	9.5	191	69
485	15.75	6.74	1.72	66	22.31	16.1	202	62
486	15.76	6.59	1.74	53.6	17.7	11.9	195	55
487	15.76	6.94	1.67	59.5	21.33	16.1	207	69
488	15.8	7.03	1.62	60.6	23.09	14.4	197	71
489	15.82	7.25	1.74	65.5	21.63	14.7	193	64
490	15.82	6.5	1.65	67.5	24.79	18	196	62
491	15.83	7.06	1.56	51.8	21.29	15.5	204	63
492	15.84	6.91	1.62	56.3	21.45	16.6	195	67
493	15.86	6.79	1.56	53.1	21.82	16.2	194	67
494	15.86	6.31	1.5	61.5	27.33	21.5	199	74
495	15.87	6.2	1.83	61	18.21	11.2	199	56
496	15.87	6.32	1.61	59.1	22.8	14.3	207	58
497	15.88	6.66	1.64	55.6	20.67	14.9	205	71
498	15.89	6.41	1.65	52.8	19.39	12.9	191	65
499	15.9	6.26	1.83	62.8	18.75	10.8	209	66
500	15.91	6.29	1.78	62.4	19.69	14.3	204	69
501	15.91	6.48	1.59	53.5	21.16	12	196	76
502	15.91	6.4	1.86	68.5	19.8	16.2	208	75
503	15.92	6.89	1.62	57.4	21.87	13	198	67
504	15.95	6.58	1.58	61.1	24.48	18.5	195	64
505	15.96	6.49	1.56	58.2	23.92	16.1	208	59
506	16	6.48	1.76	67	21.63	11.4	201	63
507	16	6.99	1.76	67	21.63	17.4	201	59
508	16	6.81	1.81	60	18.31	14.4	206	57
509	16	7.2	1.7	61	21.11	15.1	209	69
510	16.01	6.87	1.64	64.8	24.09	15.8	208	74
511	16.01	7.09	1.68	64.8	22.96	16.9	198	77
512	16.04	7.3	1.69	62	21.71	15.7	201	68
513	16.05	6.79	1.6	61.9	24.18	16.3	208	56
514	16.05	7.1	1.68	68	24.09	19.7	195	67
515	16.06	7.29	1.69	66.5	23.28	15.2	204	56
516	16.08	7.35	1.73	65.4	21.85	12.6	199	61
517	16.08	7.49	1.88	71.5	20.23	13.2	211	58
518	16.08	7.01	1.78	70	22.09	14.6	206	70
519	16.09	6.75	1.76	66.2	21.37	15.8	197	75
520	16.14	7.29	1.75	58.1	18.97	13.4	193	68
521	16.15	7.82	1.8	54.8	16.91	9.3	201	77
522	16.19	7.26	1.8	59.4	18.33	10.8	201	65
523	16.19	7.08	1.61	54	20.83	14	198	61
524	16.2	8.09	1.73	59.4	19.85	14.1	197	68
525	16.22	7.43	1.67	57.1	20.47	11.8	194	66
526	16.23	7.04	1.7	67.4	23.32	17.7	209	62
527	16.23	7.34	1.57	55.2	22.39	15.4	196	63
528	16.24	8.18	1.63	57.9	21.79	14.8	203	69
529	16.24	7.46	1.76	68.3	22.05	13.8	204	60
530	16.25	7.15	1.63	64.1	24.13	18.8	205	59
531	16.26	7.15	1.67	50.2	18	10.5	199	74
532	16.28	7.48	1.6	64	25	18.2	197	73
533	16.3	7.76	1.53	57.7	24.65	17.3	205	78
534	16.31	7.5	1.86	69	19.94	12.2	203	56
535	16.31	7.52	1.81	59.1	18.04	13.6	200	74
536	16.32	7.1	1.65	60.3	22.15	15.7	201	61
537	16.33	7.27	1.65	62	22.77	13.9	195	76
538	16.33	7.52	1.76	75	24.21	17	197	70
539	16.34	7.8	1.82	59.6	17.99	10.5	197	71
540	16.35	7.69	1.73	60.8	20.31	13.7	207	58
541	16.36	7.2	1.77	60	19.15	12.5	197	67
542	16.36	7.21	1.77	61.2	19.53	13.3	205	69
543	16.38	7.32	1.6	56.9	22.23	14.5	200	66
544	16.38	7.57	1.71	57	19.49	13.7	195	70
545	16.39	7.71	1.55	64.3	26.76	16.1	200	56
546	16.41	7.66	1.79	55	17.17	8.5	202	73
547	16.41	7.84	1.72	62	20.96	12.5	202	53
548	16.41	7.41	1.7	54	18.69	13.9	205	65
549	16.42	7.34	1.61	58.1	22.41	10.3	197	61
550	16.42	7.19	1.8	54.2	16.73	17	201	74
551	16.44	7.37	1.85	56.8	16.6	10	193	65
552	16.46	7.45	1.56	52.1	21.41	7.2	194	62
553	16.46	7.63	1.73	60.7	20.28	12.4	208	58
554	16.46	8.03	1.82	45.6	13.77	15.8	203	58
555	16.46	7.63	1.7	65	22.49	14	198	70
556	16.46	7.51	1.71	62.5	21.37	16	204	76
557	16.48	7.38	1.68	72.1	25.55	17.7	195	63
558	16.52	7.48	1.74	67.2	22.2	14.6	197	66
559	16.53	7.73	1.77	62.4	19.92	12.2	207	64
560	16.53	7.85	1.63	67.8	25.52	18.6	203	69
561	16.54	7.86	1.72	52.8	17.85	13.3	200	75
562	16.56	8.05	1.8	68.4	21.11	15.9	206	56
563	16.56	7.6	1.73	67.2	22.45	16.9	194	68
564	16.56	7.55	1.64	64.9	24.13	18.8	204	56
565	16.57	7.46	1.58	54.9	21.99	14.8	202	64
566	16.57	8.52	1.71	63.8	21.82	14.1	200	67
567	16.58	7.58	1.84	76	22.45	16.7	201	72
568	16.6	7.83	1.65	62.2	22.85	10.4	201	60
569	16.6	7.95	1.62	57.8	22.02	17.3	194	78
570	16.6	7.73	1.74	56.2	18.56	16.6	195	70
571	16.61	7.65	1.66	66	23.95	15.9	207	75
572	16.63	7.68	1.73	55.6	18.58	13	196	72
573	16.63	7.61	1.76	58.2	18.79	13.7	203	62
574	16.64	7.52	1.75	84	27.43	14.3	204	65
575	16.64	7.78	1.66	62.8	22.79	22.1	206	67
576	16.66	8.01	1.68	51	18.07	11.7	210	67
577	16.67	7.93	1.68	64.4	22.82	15.6	196	73
578	16.69	8.15	1.65	66.1	24.28	15.9	191	59
579	16.72	7.73	1.64	66.1	24.58	15.3	189	58
580	16.73	7.7	1.73	68.1	22.75	14.2	192	63
581	16.73	8.3	1.7	54	18.69	12.1	192	67
582	16.73	8.08	1.82	61.4	18.54	16.5	207	76
583	16.75	7.78	1.8	71.1	21.94	10.9	197	65
584	16.75	7.72	1.78	60	18.94	15.9	199	70
585	16.76	7.6	1.87	76.7	21.93	7.7	199	69
586	16.76	7.27	1.83	60.1	17.95	11.4	197	56
587	16.76	7.1	1.91	58.1	15.93	15.4	202	69
588	16.77	7.38	1.65	58.5	21.49	13.9	193	64
589	16.78	7.24	1.68	61.1	21.65	13.4	194	62
590	16.79	7.15	1.63	70.2	26.42	16.7	191	78
591	16.8	6.94	1.71	71	24.28	16.3	195	62
592	16.81	7.48	1.72	58.4	19.74	13.2	190	67
593	16.81	7.31	1.6	61.4	23.98	18.8	204	61
594	16.82	7.37	1.55	56.7	23.6	17.9	208	64
595	16.83	7.37	1.59	61.1	24.17	12.3	193	75
596	16.83	7.68	1.77	62.4	19.92	15.2	196	71
597	16.83	8.34	1.87	77.5	22.16	17.7	193	57
598	16.86	7.42	1.7	60.1	20.8	12.6	202	63
599	16.86	7.32	1.75	64.2	20.96	15.8	190	60
600	16.86	7.96	1.84	68.4	20.2	13.9	197	69
601	16.87	7.28	1.78	65.1	20.55	15.8	192	61
602	16.88	8.67	1.86	75.5	21.82	13.4	195	76
603	16.88	7.56	1.62	63.5	24.2	15.8	199	57
604	16.88	7.76	1.77	59	18.83	18.2	200	57
605	16.9	8.47	1.74	73.7	24.34	16.9	198	74
606	16.93	7.85	1.88	54.3	15.36	7.8	204	61
607	16.94	7.98	1.72	79.1	26.74	16.7	205	73
608	16.95	7.78	1.88	57.2	16.18	7.6	202	69
609	17	8	1.74	57.4	18.96	13.1	205	67
610	17	7.97	1.65	72	26.45	12.9	195	67
611	17	7.77	1.72	68	22.99	17.1	193	60
612	17	7.58	1.68	61.4	21.75	14.5	195	66
613	17	7.72	1.78	71	22.41	17.4	202	64
614	17	8.64	1.81	69	21.06	15.9	201	67
615	17	8.2	1.83	67.9	20.28	17.7	204	64
616	17.01	8	1.81	73	22.28	15.9	206	73
617	17.04	7.76	1.75	78	25.47	12.8	199	65
618	17.04	8.02	1.72	58.7	19.84	16.5	207	74
619	17.05	8.2	1.75	65	21.22	17	199	57
620	17.08	8.02	1.71	69	23.6	16.9	204	53
621	17.11	8.33	1.84	63	18.61	13.6	199	53
622	17.11	8.99	1.77	70	22.34	16.8	200	75
623	17.12	9.3	1.73	64.1	21.42	14.4	202	70
624	17.13	8.6	1.76	69	22.28	12.1	195	57
625	17.13	8.12	1.67	67	24.02	15.7	194	68
626	17.13	8.29	1.76	62.7	20.24	17.3	195	74
627	17.18	8.65	1.9	72	19.94	14.6	198	76
628	17.25	8.98	1.58	58.7	23.51	14.7	200	58
629	17.25	8.55	1.57	56.4	22.88	12.2	201	55
630	17.25	8.17	1.65	73.1	26.85	16.9	212	70
631	17.25	8.1	1.82	69	20.83	14.2	197	71
632	17.25	8.1	1.77	64.4	20.56	20.4	194	59
633	17.28	8.21	1.64	60	22.31	11.7	200	56
634	17.28	8.61	1.85	66	19.28	16.3	196	78
635	17.29	8.7	1.64	61.1	22.72	16.6	190	62
636	17.3	8.92	1.85	81	23.67	16.6	207	65
637	17.33	9.12	1.87	87	24.88	18.6	202	72
638	17.35	8.6	1.8	73	22.53	15.7	199	60
639	17.36	8.43	1.69	58	20.31	13.6	202	68
640	17.36	8.12	1.76	62.9	20.31	12.9	192	60
641	17.38	8.27	1.73	74	24.73	12	208	65
642	17.38	8.73	1.79	61	19.04	16.4	197	60
643	17.39	9.25	1.89	76	21.28	16.8	208	56
644	17.39	8.45	1.88	75	21.22	16	198	66
645	17.41	8.31	1.81	76	23.2	17	203	57
646	17.42	8.67	1.8	74	22.84	16.2	206	64
647	17.44	8.91	1.82	65.9	19.89	14.6	196	63
648	17.46	9.32	1.83	75.2	22.46	17.6	198	69
649	17.47	8.91	1.82	68	20.53	14.9	196	61
650	17.48	8.51	1.79	63	19.66	13.5	196	72
651	17.48	8.41	1.77	70	22.34	16.3	194	64
652	17.5	8.35	1.73	66.8	22.32	17.2	200	66
653	17.5	8.8	1.7	62.4	21.59	16.5	192	75
654	17.53	9.25	1.85	80	23.37	14.7	198	64
655	17.55	8.95	1.76	63	20.34	12.7	195	72
656	17.55	8.61	1.85	84	24.54	15.8	211	70
657	17.56	8.55	1.68	70	24.8	17.8	197	77
658	17.58	8.91	1.75	57	18.61	13.6	200	63
659	17.58	8.99	1.88	72	20.37	14.6	205	56
660	17.58	8.81	1.9	82.7	22.91	16.3	202	65
661	17.59	8.67	1.72	70	23.66	18.7	193	53
662	17.6	8.67	1.85	85	24.84	16.1	194	68
663	17.63	9.09	1.66	65.7	23.84	14.7	209	58
664	17.65	9.43	1.64	64	23.8	17.1	193	65
665	17.66	8.96	1.85	71.4	20.86	12.8	193	75
666	17.66	8.81	1.68	70	24.8	19.1	211	55
667	17.68	8.81	1.72	68	22.99	16.3	199	58
668	17.68	8.73	1.7	65	22.49	13.5	203	67
669	17.7	9.12	1.73	73.8	24.66	16.7	195	68
670	17.71	9.12	1.8	71.2	21.98	13.4	198	58
671	17.71	8.73	1.82	61.4	18.54	14.1	200	59
672	17.71	9.85	1.76	70.8	22.86	16.5	192	58
673	17.75	8.89	1.68	66	23.38	14.7	194	74
674	17.75	8.17	1.71	61.4	21	18.6	196	77
675	17.75	8.52	1.78	64	20.2	15.9	195	55
676	17.75	8.14	1.74	74.4	24.57	16.5	197	71
677	17.76	9.64	1.84	63	18.61	13.7	194	63
678	17.77	8.78	1.85	74	21.62	16.1	199	67
679	17.78	8.41	1.68	65	23.03	15.9	203	68
680	17.81	8.73	1.83	82.4	24.61	17.7	197	74
681	17.83	8.52	1.81	74	22.59	17.8	205	67
682	17.84	8.47	1.88	69	19.52	13	203	63
683	17.84	8.8	1.81	67.2	20.51	15.8	191	61
684	17.85	8.59	1.79	65.7	20.5	11.8	196	54
685	17.87	9.02	1.81	61.5	18.77	11.6	189	52
686	17.88	8.79	1.88	63.8	18.05	9.3	203	57
687	17.88	8.64	1.76	64.7	20.89	12.8	198	55
688	17.88	8.52	1.71	75	25.65	15	200	56
689	17.88	9	1.78	74	23.36	14.7	201	52
690	17.88	8.81	1.82	58.6	17.69	16.9	199	73
691	17.91	9.33	1.73	57	19.05	11.4	200	66
692	17.92	8.48	1.69	68.5	23.98	19.6	196	71
693	17.92	9.03	1.75	78	25.47	16.2	192	76
694	17.94	7.74	1.79	59	18.41	13.2	202	60
695	17.96	8.2	1.75	65.8	21.49	13.4	193	73
696	17.99	7.91	1.7	66.4	22.98	15.8	198	57
697	18	8.3	1.7	67	23.18	15.4	194	61
698	18	9.01	1.72	59	19.94	14.9	202	65
699	18	8.94	1.83	74	22.1	16.4	189	62
700	18.01	8.88	1.71	53.1	18.16	11.7	201	66
701	18.03	8.74	1.88	77	21.79	13.1	192	65
702	18.03	9.29	1.69	63	22.06	18.1	192	72
703	18.04	9.13	1.56	54.7	22.48	16.1	196	80
704	18.07	8.99	1.85	67.4	19.69	15.8	200	68
705	18.11	9.13	1.79	74.5	23.25	16.9	191	54
706	18.12	9.43	1.76	72.4	23.37	15.4	188	56
707	18.13	9.35	1.75	67.8	22.14	15.9	190	64
708	18.16	9.26	1.86	66.6	19.25	11.5	197	52
709	18.16	9.03	1.75	61	19.92	11.9	204	67
710	18.17	9.21	1.8	77.2	23.83	10.6	196	73
711	18.17	9.26	1.87	63.8	18.24	14.4	193	73
712	18.19	9.23	1.71	69.5	23.77	17.1	200	59
713	18.19	9.36	1.73	69.4	23.19	14.9	202	55
714	18.21	9.13	1.88	82.1	23.23	16.8	192	67
715	18.21	9.38	1.8	77.4	23.89	16.7	192	66
716	18.23	9.74	1.82	75.4	22.76	15.4	191	76
717	18.24	9.88	1.65	61.4	22.55	13.2	193	52
718	18.25	9.13	1.65	64.7	23.76	16.2	188	73
719	18.26	9.13	1.83	70.1	20.93	13.5	199	56
720	18.27	9.28	1.78	64.5	20.36	12.7	199	66
721	18.28	9.4	1.72	73.1	24.71	14.9	191	57
722	18.29	9.66	1.73	56.7	18.94	13.9	188	64
723	18.29	9.37	1.88	65.5	18.53	12.5	186	66
724	18.32	9.2	1.93	66.3	17.8	12.6	191	61
725	18.33	9.11	1.83	79	23.59	14.9	193	52
726	18.33	9.22	1.8	83	25.62	14.3	193	74
727	18.33	9.54	1.72	59	19.94	15.6	196	73
728	18.34	9.84	1.82	61.4	18.54	13.6	205	63
729	18.35	9.63	1.88	61.2	17.32	10.2	202	60
730	18.35	9.37	1.8	61	18.83	13.8	207	61
731	18.36	9.21	1.66	64.2	23.3	14.8	193	68
732	18.36	9.1	1.73	71.2	23.79	17.7	196	74
733	18.38	9.17	1.67	68.5	24.56	15.4	199	51
734	18.4	9.62	1.79	73	22.78	13.6	187	60
735	18.4	9.51	1.66	63.2	22.94	13.9	192	52
736	18.4	9.87	1.89	71.1	19.9	15.8	203	65
737	18.41	9.62	1.93	75	20.13	12.4	206	65
738	18.41	9.35	1.75	59	19.27	12.4	198	70
739	18.41	9.35	1.85	74	21.62	15.1	204	69
740	18.41	9.26	1.67	68	24.38	17.3	195	60
741	18.42	9.69	1.8	80	24.69	16.2	202	54
742	18.43	9.66	1.74	64.4	21.27	15.3	197	73
743	18.43	9.59	1.77	70	22.34	16.3	197	76
744	18.45	9.6	1.78	75	23.67	16.5	198	67
745	18.46	9.91	1.79	77.4	24.16	18.6	201	60
746	18.47	10.16	1.69	62.1	21.74	12.4	193	62
747	18.5	9.73	1.63	68.2	25.67	17.5	205	67
748	18.5	9.46	1.81	69	21.06	15	194	56
749	18.5	10.45	1.86	78.5	22.69	17.3	187	57
750	18.51	9.77	1.87	86	24.59	15.9	185	52
751	18.51	9.38	1.77	75.3	24.04	16.6	199	56
752	18.54	9.69	1.81	71.9	21.95	13.6	202	71
753	18.55	9.71	1.68	65.1	23.07	18.6	198	75
754	18.56	10.93	1.78	72.1	22.76	14.9	198	73
755	18.57	10.01	1.75	76.1	24.85	15.6	193	57
756	18.57	10.93	1.86	77.7	22.46	13.8	192	62
757	18.58	9.88	1.71	58	19.84	13.2	205	53
758	18.6	9.41	1.87	75.6	21.62	15.3	199	74
759	18.6	9.26	1.83	72.5	21.65	14.3	192	67
760	18.6	9.55	1.72	70.4	23.8	16.1	187	71
761	18.61	9.79	1.72	73.5	24.84	14.6	188	68
762	18.62	9.79	1.76	70.5	22.76	14.7	201	62
763	18.63	9.92	1.72	74.2	25.08	16.3	203	70
764	18.65	9.95	1.74	72.5	23.95	16.8	189	60
765	18.65	9.74	1.67	74.7	26.78	20.1	199	68
766	18.66	10.86	1.9	79	21.88	13.2	190	54
767	18.66	10.37	1.67	72	25.82	15.2	199	66
768	18.66	9.87	1.91	87.1	23.88	18.3	200	76
769	18.66	9.49	1.81	61	18.62	15.9	205	67
770	18.67	9.79	1.64	64.4	23.94	13.7	196	58
771	18.68	9.97	1.82	77.4	23.37	16	193	52
772	18.69	9.82	1.89	84.2	23.57	14.1	204	68
773	18.7	9.66	1.78	80	25.25	17	194	58
774	18.72	9.84	1.92	72.6	19.69	14.8	205	71
775	18.72	9.71	1.7	67.2	23.25	17.6	190	63
776	18.73	10	1.69	68.1	23.84	14.8	203	65
777	18.74	10.05	1.84	70.1	20.71	13.8	201	69
778	18.76	10.05	1.73	65.3	21.82	16.5	202	55
779	18.77	10.34	1.88	83	23.48	14.2	203	64
780	18.77	10.77	1.9	90	24.93	14	195	66
781	18.78	9.71	1.89	81	22.68	16.2	197	65
782	18.78	9.76	1.67	67.1	24.06	15.7	201	66
783	18.79	9.64	1.59	64.1	25.36	15.6	188	62
784	18.8	9.71	1.64	60.6	22.53	15.4	207	59
785	18.8	9.75	1.85	78	22.79	14.6	185	61
786	18.81	10.02	1.92	66.7	18.09	10.7	184	58
787	18.82	9.96	1.81	72.5	22.13	15.3	186	58
788	18.82	10.62	1.77	75	23.94	15.2	202	59
789	18.82	9.99	1.78	80	25.25	15.4	192	58
790	18.83	9.85	1.76	71	22.92	15.7	192	57
791	18.85	9.72	1.74	70	23.12	18.3	198	56
792	18.85	10.1	1.81	86.4	26.37	16.9	194	56
793	18.85	10.59	1.73	71.7	23.96	15.6	190	57
794	18.86	9.23	1.79	72.4	22.6	13.6	205	59
795	18.86	9.05	1.83	64	19.11	16.9	191	61
796	18.87	9.8	1.8	81.3	25.09	18.4	184	61
797	18.87	9.36	1.72	76.8	25.96	19.2	186	62
798	18.87	10.75	1.74	75.5	24.94	18.3	191	63
799	18.88	9.77	1.79	82.4	25.72	15	196	59
800	18.9	9.64	1.76	68	21.95	13.6	204	61
801	18.95	9.26	1.89	79	22.12	15.4	190	60

## Sheet: Percentiles MHR
Supplementary Table 2: Percentile curves of Maximum Heart Rate (MHR) by months for Tunisian soccer players aged 11-18 years
Abbreviations: L, lambda; M, median; S, sigma; P, percentile
Months	L	M	S	P3	P10	P25	P50	P75	P90	P97
132	3.83257	208.637	0.0277637	196.828	200.807	204.622	208.637	212.445	215.714	218.808
133	3.69971	208.46	0.02761	196.78	200.703	204.477	208.46	212.249	215.509	218.601
134	3.56683	208.284	0.0274563	196.729	200.598	204.331	208.284	212.053	215.303	218.393
135	3.43386	208.107	0.0273026	196.676	200.492	204.185	208.107	211.856	215.098	218.185
136	3.30069	207.929	0.0271489	196.621	200.385	204.039	207.929	211.659	214.892	217.976
137	3.16717	207.752	0.0269951	196.565	200.277	203.892	207.752	211.462	214.685	217.767
138	3.0331	207.574	0.0268413	196.506	200.168	203.744	207.574	211.264	214.478	217.556
139	2.89826	207.395	0.0266875	196.445	200.058	203.596	207.395	211.066	214.27	217.345
140	2.76243	207.217	0.0265337	196.383	199.948	203.448	207.217	210.868	214.062	217.135
141	2.62529	207.039	0.0263802	196.32	199.837	203.3	207.039	210.671	213.855	216.924
142	2.48649	206.861	0.0262269	196.256	199.726	203.152	206.861	210.473	213.647	216.713
143	2.34572	206.683	0.0260739	196.191	199.615	203.005	206.683	210.276	213.44	216.503
144	2.20266	206.506	0.0259213	196.126	199.504	202.857	206.506	210.08	213.234	216.294
145	2.05701	206.331	0.0257693	196.061	199.394	202.711	206.331	209.885	213.03	216.087
146	1.90898	206.157	0.0256182	195.996	199.285	202.567	206.157	209.692	212.828	215.882
147	1.759	205.987	0.0254684	195.933	199.178	202.425	205.987	209.502	212.629	215.681
148	1.60756	205.82	0.0253204	195.871	199.073	202.286	205.82	209.317	212.434	215.484
149	1.45524	205.657	0.0251746	195.811	198.972	202.151	205.657	209.135	212.244	215.292
150	1.30265	205.498	0.0250315	195.752	198.873	202.019	205.498	208.958	212.059	215.105
151	1.1504	205.343	0.0248916	195.695	198.776	201.891	205.343	208.786	211.878	214.923
152	0.999082	205.192	0.0247554	195.638	198.682	201.766	205.192	208.618	211.702	214.745
153	0.849299	205.044	0.0246232	195.582	198.589	201.643	205.044	208.454	211.53	214.573
154	0.701587	204.901	0.0244954	195.526	198.499	201.524	204.901	208.294	211.363	214.405
155	0.556378	204.761	0.0243722	195.471	198.41	201.408	204.761	208.14	211.201	214.243
156	0.414032	204.626	0.0242538	195.416	198.323	201.294	204.626	207.989	211.044	214.085
157	0.27488	204.494	0.0241407	195.362	198.239	201.184	204.494	207.844	210.892	213.933
158	0.139253	204.367	0.0240329	195.308	198.156	201.078	204.367	207.703	210.746	213.787
159	0.00746749	204.244	0.0239308	195.254	198.075	200.974	204.244	207.567	210.604	213.645
160	-0.120138	204.124	0.0238345	195.199	197.995	200.872	204.124	207.436	210.467	213.509
161	-0.243245	204.007	0.023744	195.144	197.915	200.772	204.007	207.307	210.334	213.376
162	-0.361639	203.891	0.0236597	195.086	197.834	200.672	203.891	207.18	210.203	213.246
163	-0.475127	203.776	0.0235817	195.025	197.752	200.572	203.776	207.055	210.074	213.118
164	-0.583546	203.661	0.0235102	194.961	197.668	200.472	203.661	206.932	209.947	212.992
165	-0.686789	203.547	0.0234456	194.893	197.582	200.37	203.547	206.809	209.821	212.868
166	-0.784868	203.432	0.023388	194.822	197.493	200.267	203.432	206.687	209.696	212.745
167	-0.877889	203.316	0.0233376	194.745	197.401	200.162	203.316	206.564	209.572	212.623
168	-0.965956	203.199	0.0232947	194.664	197.306	200.055	203.199	206.442	209.449	212.502
169	-1.04927	203.082	0.0232596	194.578	197.208	199.946	203.082	206.32	209.326	212.383
170	-1.12807	202.963	0.0232323	194.488	197.105	199.835	202.963	206.197	209.204	212.264
171	-1.20266	202.843	0.0232132	194.392	197	199.721	202.843	206.074	209.082	212.147
172	-1.27329	202.721	0.0232025	194.291	196.889	199.603	202.721	205.951	208.96	212.03
173	-1.3402	202.597	0.0232001	194.185	196.775	199.483	202.597	205.826	208.838	211.914
174	-1.40355	202.471	0.023206	194.073	196.657	199.36	202.471	205.701	208.716	211.798
175	-1.46349	202.344	0.0232202	193.957	196.535	199.234	202.344	205.575	208.595	211.685
176	-1.52012	202.216	0.0232424	193.836	196.41	199.107	202.216	205.45	208.475	211.573
177	-1.5736	202.089	0.0232722	193.713	196.284	198.979	202.089	205.326	208.357	211.464
178	-1.62412	201.963	0.0233094	193.588	196.156	198.851	201.963	205.205	208.243	211.36
179	-1.6719	201.839	0.0233534	193.463	196.029	198.725	201.839	205.086	208.132	211.26
180	-1.71718	201.717	0.0234039	193.337	195.903	198.6	201.717	204.971	208.025	211.164
181	-1.76005	201.598	0.0234604	193.211	195.778	198.476	201.598	204.859	207.923	211.074
182	-1.80053	201.482	0.0235227	193.085	195.653	198.354	201.482	204.751	207.824	210.988
183	-1.83872	201.368	0.0235907	192.96	195.53	198.234	201.368	204.646	207.73	210.907
184	-1.87469	201.257	0.0236639	192.835	195.407	198.116	201.257	204.545	207.64	210.831
185	-1.90842	201.147	0.0237424	192.709	195.285	197.999	201.147	204.446	207.552	210.758
186	-1.93985	201.039	0.0238258	192.583	195.163	197.882	201.039	204.348	207.467	210.688
187	-1.96891	200.93	0.0239139	192.455	195.039	197.765	200.93	204.251	207.383	210.619
188	-1.99549	200.821	0.0240063	192.325	194.914	197.646	200.821	204.154	207.3	210.552
189	-2.01961	200.712	0.0241028	192.192	194.787	197.527	200.712	204.057	207.217	210.485
190	-2.04131	200.602	0.0242033	192.057	194.658	197.406	200.602	203.96	207.134	210.419
191	-2.06057	200.491	0.0243076	191.92	194.528	197.284	200.491	203.863	207.051	210.352
192	-2.07733	200.378	0.0244156	191.779	194.395	197.16	200.378	203.764	206.967	210.286
193	-2.09154	200.263	0.0245273	191.635	194.258	197.032	200.263	203.663	206.881	210.217
194	-2.10314	200.145	0.0246428	191.486	194.118	196.902	200.145	203.56	206.793	210.147
195	-2.11214	200.024	0.0247619	191.333	193.974	196.768	200.024	203.455	206.704	210.075
196	-2.11856	199.901	0.0248849	191.177	193.826	196.631	199.901	203.347	206.612	210.001
197	-2.12242	199.775	0.0250117	191.016	193.675	196.491	199.775	203.237	206.518	209.925
198	-2.12376	199.647	0.0251422	190.851	193.521	196.349	199.647	203.125	206.423	209.848
199	-2.12261	199.517	0.0252762	190.682	193.363	196.203	199.517	203.011	206.326	209.77
200	-2.11898	199.384	0.0254136	190.51	193.203	196.055	199.384	202.896	206.228	209.69
201	-2.11287	199.251	0.0255543	190.336	193.04	195.906	199.251	202.78	206.129	209.609
202	-2.10425	199.117	0.025698	190.159	192.876	195.756	199.117	202.664	206.03	209.529
203	-2.09304	198.982	0.0258447	189.981	192.711	195.604	198.982	202.547	205.931	209.449
204	-2.0791	198.846	0.0259946	189.799	192.543	195.451	198.846	202.429	205.831	209.367
205	-2.06228	198.707	0.0261476	189.614	192.372	195.295	198.707	202.309	205.728	209.283
206	-2.04237	198.565	0.0263037	189.424	192.196	195.135	198.565	202.186	205.623	209.196
207	-2.01918	198.42	0.0264628	189.229	192.017	194.971	198.42	202.06	205.514	209.106
208	-1.99254	198.27	0.0266249	189.029	191.832	194.803	198.27	201.93	205.402	209.011
209	-1.96237	198.117	0.0267899	188.823	191.642	194.63	198.117	201.795	205.285	208.912
210	-1.92862	197.959	0.0269578	188.611	191.447	194.452	197.959	201.657	205.164	208.808
211	-1.89125	197.796	0.0271285	188.393	191.247	194.27	197.796	201.514	205.039	208.699
212	-1.85032	197.63	0.027302	188.169	191.042	194.083	197.63	201.367	204.91	208.586
213	-1.80601	197.46	0.0274781	187.94	190.832	193.893	197.46	201.217	204.776	208.469
214	-1.75864	197.287	0.0276568	187.707	190.619	193.698	197.287	201.064	204.64	208.348
215	-1.70857	197.111	0.027838	187.47	190.402	193.501	197.111	200.909	204.502	208.224
216	-1.65611	196.933	0.0280216	187.23	190.182	193.302	196.933	200.751	204.361	208.099

## Sheet: Percentiles RHR
Supplementary Table 3: Percentile curves of Resting Heart Rate (RHR) by months for Tunisian soccer players aged 11-18 years
Abbreviations: L, lambda; M, median; S, sigma; P, percentile
Months	L	M	S	P3	P10	P25	P50	P75	P90	P97
132	1.37298	73.861	0.07874	62.591	66.2585	69.8982	73.861	77.746	81.1816	84.5206
133	1.33761	73.6383	0.0792531	62.3597	66.0229	69.6653	73.6383	77.5401	80.996	84.3592
134	1.30224	73.4157	0.0797664	62.1293	65.788	69.4327	73.4157	77.3343	80.8105	84.1982
135	1.26687	73.1928	0.0802799	61.8995	65.5533	69.2001	73.1928	77.1282	80.6248	84.0371
136	1.23151	72.9693	0.0807938	61.67	65.3185	68.9671	72.9693	76.9213	80.4384	83.8756
137	1.19618	72.7451	0.0813083	61.4405	65.0835	68.7336	72.7451	76.7136	80.2512	83.7134
138	1.16093	72.5201	0.0818233	61.2112	64.8482	68.4996	72.5201	76.5051	80.0632	83.5508
139	1.12579	72.295	0.0823388	60.9825	64.6134	68.2657	72.295	76.2964	79.8752	83.3882
140	1.09078	72.0703	0.0828546	60.7546	64.3791	68.0322	72.0703	76.0879	79.6874	83.2262
141	1.05594	71.846	0.0833705	60.5278	64.1458	67.7995	71.846	75.8799	79.5002	83.0649
142	1.0213	71.6228	0.083886	60.3026	63.9139	67.5679	71.6228	75.6728	79.314	82.9049
143	0.986876	71.401	0.0844007	60.0793	63.6837	67.3379	71.401	75.4672	79.1294	82.7465
144	0.9527	71.1815	0.0849142	59.8585	63.456	67.1103	71.1815	75.2637	78.9469	82.5906
145	0.918796	70.9647	0.085426	59.6409	63.2313	66.8855	70.9647	75.063	78.7673	82.4378
146	0.885213	70.7514	0.0859355	59.4269	63.0102	66.6643	70.7514	74.8658	78.5913	82.2887
147	0.852006	70.5425	0.0864425	59.2172	62.7936	66.4475	70.5425	74.6729	78.4197	82.1443
148	0.819241	70.3385	0.0869466	59.0125	62.5819	66.2357	70.3385	74.4851	78.2533	82.0053
149	0.786982	70.1401	0.0874475	58.813	62.3756	66.0294	70.1401	74.3029	78.0925	81.8722
150	0.755292	69.9476	0.0879448	58.6189	62.175	65.8289	69.9476	74.1266	77.9378	81.7452
151	0.724233	69.761	0.0884381	58.4305	61.9801	65.6342	69.761	73.9562	77.7891	81.6244
152	0.693875	69.5802	0.0889268	58.2474	61.791	65.4454	69.5802	73.7917	77.6462	81.5095
153	0.664272	69.4055	0.0894106	58.0699	61.6076	65.2625	69.4055	73.6332	77.5094	81.4005
154	0.635468	69.2372	0.0898893	57.8982	61.4305	65.0861	69.2372	73.4812	77.379	81.2981
155	0.607499	69.0756	0.0903625	57.7324	61.2597	64.9161	69.0756	73.3358	77.2551	81.2021
156	0.580391	68.9205	0.0908299	57.5727	61.0951	64.7526	68.9205	73.1969	77.1378	81.1126
157	0.554168	68.7723	0.0912911	57.419	60.9371	64.5959	68.7723	73.0649	77.0272	81.0297
158	0.528854	68.6309	0.0917462	57.2713	60.7854	64.4458	68.6309	72.9397	76.9233	80.9533
159	0.504454	68.4962	0.0921951	57.1295	60.6401	64.3024	68.4962	72.8212	76.826	80.8834
160	0.480971	68.3681	0.092638	56.9935	60.5011	64.1655	68.3681	72.7093	76.7352	80.8199
161	0.458416	68.2467	0.0930749	56.8633	60.3683	64.035	68.2467	72.604	76.651	80.7626
162	0.436797	68.1317	0.0935056	56.7386	60.2414	63.9108	68.1317	72.5052	76.5729	80.7114
163	0.416121	68.0231	0.0939298	56.6195	60.1206	63.7929	68.0231	72.4127	76.5011	80.6661
164	0.3964	67.9211	0.094347	56.5062	60.0059	63.6815	67.9211	72.3267	76.4357	80.6268
165	0.377657	67.8256	0.0947568	56.3984	59.8973	63.5765	67.8256	72.2472	76.3764	80.5934
166	0.35992	67.736	0.0951589	56.2958	59.7943	63.4772	67.736	72.1734	76.3226	80.565
167	0.343217	67.6518	0.0955528	56.1978	59.6964	63.3834	67.6518	72.1048	76.2736	80.5409
168	0.327576	67.5725	0.095938	56.1041	59.6031	63.2944	67.5725	72.0409	76.2288	80.5203
169	0.313021	67.4975	0.0963141	56.0142	59.514	63.2097	67.4975	71.981	76.1875	80.5025
170	0.299573	67.4258	0.0966807	55.9272	59.4282	63.1285	67.4258	71.924	76.1485	80.4861
171	0.287227	67.3566	0.097038	55.8425	59.3449	63.0499	67.3566	71.869	76.1109	80.4702
172	0.275962	67.2896	0.097386	55.7597	59.2639	62.9737	67.2896	71.8157	76.0743	80.4544
173	0.265755	67.2245	0.0977251	55.6786	59.1849	62.8996	67.2245	71.7639	76.0384	80.4383
174	0.256573	67.1608	0.0980553	55.5988	59.1074	62.827	67.1608	71.713	76.0028	80.4215
175	0.248377	67.098	0.0983766	55.5199	59.0311	62.7556	67.098	71.6625	75.9667	80.4033
176	0.241114	67.0358	0.0986891	55.4417	58.9555	62.685	67.0358	71.612	75.93	80.3834
177	0.234721	66.9741	0.0989926	55.364	58.8808	62.6152	66.9741	71.5615	75.8925	80.3616
178	0.229133	66.9127	0.0992871	55.287	58.8067	62.546	66.9127	71.5108	75.854	80.338
179	0.224309	66.8515	0.0995727	55.2104	58.7332	62.4772	66.8515	71.4597	75.8145	80.3123
180	0.220206	66.7905	0.0998496	55.1342	58.6601	62.4089	66.7905	71.4082	75.7738	80.2846
181	0.216778	66.7291	0.100118	55.0582	58.5873	62.3407	66.7291	71.3559	75.7316	80.2543
182	0.213967	66.6674	0.100377	54.9821	58.5145	62.2723	66.6674	71.3026	75.6877	80.2214
183	0.211722	66.6051	0.100628	54.9061	58.4416	62.2038	66.6051	71.2483	75.642	80.1859
184	0.209988	66.5423	0.100871	54.83	58.3687	62.1351	66.5423	71.1929	75.5946	80.1478
185	0.208704	66.4792	0.101106	54.7542	58.296	62.0664	66.4792	71.1367	75.5459	80.1077
186	0.207803	66.4161	0.101333	54.6789	58.2237	61.998	66.4161	71.0801	75.4962	80.0658
187	0.207212	66.3531	0.101553	54.604	58.1519	61.9299	66.3531	71.0231	75.4456	80.0225
188	0.206871	66.29	0.101766	54.5298	58.0805	61.8621	66.29	70.9656	75.3941	79.9776
189	0.206732	66.2268	0.101972	54.4559	58.0094	61.7944	66.2268	70.9077	75.3416	79.9313
190	0.206753	66.1634	0.102172	54.3825	57.9386	61.7268	66.1634	70.8492	75.2883	79.8837
191	0.206889	66.0996	0.102366	54.3092	57.8678	61.659	66.0996	70.79	75.2338	79.8345
192	0.207097	66.0351	0.102556	54.2358	57.7968	61.5908	66.0351	70.7299	75.1781	79.7837
193	0.207342	65.9697	0.102741	54.1623	57.7254	61.522	65.9697	70.6685	75.1208	79.731
194	0.207584	65.903	0.102921	54.0881	57.6532	61.4522	65.903	70.6055	75.0617	79.6762
195	0.207792	65.8346	0.103098	54.0129	57.5798	61.3809	65.8346	70.5405	75.0001	79.6186
196	0.207928	65.7638	0.103272	53.9364	57.5047	61.3076	65.7638	70.4727	74.9356	79.5577
197	0.20795	65.6903	0.103443	53.858	57.4275	61.2319	65.6903	70.4019	74.8678	79.4933
198	0.207826	65.6138	0.10361	53.7778	57.348	61.1536	65.6138	70.3278	74.7963	79.425
199	0.207544	65.534	0.103775	53.6953	57.2659	61.0724	65.534	70.2501	74.721	79.3525
200	0.207091	65.4505	0.103938	53.6102	57.1809	60.9878	65.4505	70.1682	74.6412	79.2753
201	0.20646	65.363	0.104099	53.5224	57.0927	60.8997	65.363	70.082	74.5567	79.1933
202	0.205646	65.2716	0.104258	53.4318	57.0013	60.8081	65.2716	69.9915	74.4677	79.1064
203	0.204637	65.1763	0.104414	53.3385	56.9069	60.7129	65.1763	69.8967	74.3742	79.0147
204	0.203411	65.0772	0.104568	53.2427	56.8095	60.6144	65.0772	69.7978	74.2761	78.9183
205	0.201942	64.9743	0.10472	53.1444	56.7092	60.5125	64.9743	69.6947	74.1736	78.8172
206	0.200213	64.8679	0.104868	53.0439	56.6062	60.4076	64.8679	69.5878	74.067	78.7118
207	0.19823	64.7582	0.105012	52.9413	56.5008	60.2998	64.7582	69.4771	73.9563	78.602
208	0.196006	64.6453	0.105152	52.837	56.3931	60.1893	64.6453	69.3628	73.8418	78.4882
209	0.193549	64.5295	0.105289	52.7309	56.2832	60.0762	64.5295	69.2453	73.7237	78.3706
210	0.190859	64.4108	0.105422	52.6231	56.1713	59.9606	64.4108	69.1244	73.6019	78.2491
211	0.187928	64.2889	0.10555	52.5136	56.057	59.8424	64.2889	69	73.4763	78.1235
212	0.184754	64.164	0.105673	52.4023	55.9408	59.7216	64.164	68.8722	73.347	77.9938
213	0.18134	64.0362	0.105791	52.2897	55.8225	59.5984	64.0362	68.7411	73.214	77.8602
214	0.177681	63.9056	0.105904	52.1756	55.7024	59.4728	63.9056	68.6066	73.0773	77.7227
215	0.173771	63.7723	0.10601	52.0602	55.5805	59.345	63.7723	68.469	72.9371	77.5812
216	0.169614	63.6361	0.10611	51.9433	55.4567	59.2149	63.6361	68.328	72.7932	77.4358
